# Supplementary material for: Repetitive Trans Spinal Magnetic Stimulation Improves Functional Recovery and Tissue Repair in Contusive and Penetrating Spinal Cord Injury Models in Rats
Source: Biomedicines. 2021 Dec 3;9(12):1827. doi: 10.3390/biomedicines9121827 (PMC8698720; doi:10.3390/biomedicines9121827)
Supplement: Supplementary file 1 [file biomedicines-09-01827-s001.zip]

Archive with 1 entries (1 files):
- biomedicines-1459079-supplementary.pdf
